# Supplementary material for: Mitochondrial Genome Sequence of Salvia officinalis (Lamiales: Lamiaceae) Suggests Diverse Genome Structures in Cogeneric Species and Finds the Stop Gain of Genes through RNA Editing Events
Source: Int J Mol Sci. 2023 Mar 11;24(6):5372. doi: 10.3390/ijms24065372 (PMC10048906; doi:10.3390/ijms24065372)
Supplement: Supplementary file 1 [file ijms-24-05372-s001.zip]

Archive with 1 entries (1 files):
- ijms-2148654-supplementary.pdf
